# Supplementary material for: Impact of trainability on telomere dynamics of pet dogs (Canis lupus familiaris): An explorative study in aging dogs
Source: PLoS One. 2025 Feb 5;20(2):e0317332. doi: 10.1371/journal.pone.0317332 (PMC11798472; doi:10.1371/journal.pone.0317332)
Supplement: S1 Table — (XLSX) [file pone.0317332.s001.xlsx]

## Sheet: Tabelle1
dog_nr	dog_name	birthdate	breed	FCI-group	weight [kg]	sex	diet	age_at_1st-sampling_in-days	time-between-sampling [weeks]	RTL_initial	RTL_final	lifelong_training_score	problem_solving	sociability	trainability	boldness	activity-independence	dependency
1	Elina	2008-10-10	Mix Shepherd	mix	18	F	control	2286	55	0.544954	0.531124	3	2.70481	2.02392	2.02064	2.49433	2.50683	3.00008
2	Ares	2002-04-01	Mixed	mix	27.3	M	control	4772	53	0.468132	0.408841	12	2.8172	0.96486	1.84197	2.08271	0.38675	0.74218
3	Fenja	2008-06-14	Mixed	mix	10	F	test	2406	55	0.577706	0.54477	9	0.05772	3.36066	1.73674	3.32668	2.6618	2.41902
4	Jack	2004-02-28	Mixed	mix	23.3	M	test	3978	54	0.663533	0.676194	8	0.99544	3.03954	1.65079	2.73705	1.90778	2.37244
5	Gwendolyn	2007-01-15	Berger Blanc Suiss	gr.1	34	F	control	2928	53	0.443435	0.48251	12	2.42403	2.3384	2.74192	1.82879	2.13359	2.34565
6	Jock	2007-11-09	Border Collie	gr.1	22	M	control	2631	52	1.43309	1.77732	12	2.1239	2.11817	2.57002	2.52228	2.20517	2.2807
7	Trischa	2004-02-29	Border Collie	gr.1	25	F	test	3977	54	0.860823	0.687708	2	1.82773	3.18904	1.56943	1.89316	2.07782	1.35667
8	Fynn	2008-12-20	Poodle	diff	9.5	M	test	2273	53	1.94068	2.0358	17	2.42464	2.29614	2.79186	1.4733	1.71273	3.15558
9	Kora	2004-03-01	Mixed	mix	23	F	test	3998	52	3.79368	3.73831	0	2.06417	2.55126	1.48744	1.50015	1.29272	0.34912
10	Sue	2008-11-13	Border Collie	gr.1	19	F	control	2279	53	1.6945	0.874788	13	2.62985	2.92497	1.43818	2.67272	2.33865	2.16751
11	Toby	2004-03-02	Labrador	gr.8	27	M	control	3997	52	2.21076	2.46819	12	1.60117	1.73427	2.60147	2.72603	1.47999	1.8392
12	Cayenne	2003-02-04	Malinois	gr.1	28	F	control	4395	54	1.79745	1.45727	14	0.6719	2.7173	1.97865	1.53366	0.61328	1.29383
13	Klara	2005-05-29	Mixed	mix	17	F	test	3567	54	1.72217	1.37341	0	1.05036	1.17819	2.35262	1.73107	1.26613	2.57572
14	Argon	2008-04-01	Appenzell Mountain Dog	diff	30	M	test	2579	54	0.928606	0.711559	1	2.43798	2.842	1.72855	2.09356	1.43548	2.20855
15	Leah	2004-04-24	Border Collie	gr.1	16	F	test	3925	55	1.25241	1.23712	8	1.62761	3.54338	2.41854	2.80057	2.05239	2.54444
16	Kimba	2008-01-01	Mix Belgian	mix	25	F	test	2571	53	2.93942	2.82722	0	2.41064	2.14544	1.83937	2.14298	3.32996	0.51768
17	Luke	2005-12-21	Border Collie	gr.1	24.3	M	control	3473	52	1.01103	0.950236	27	2.74366	2.83251	1.19965	1.19027	2.01995	2.49702
18	Buddy	2003-01-01	Mixed	mix	15	M	test	4418	54	1.70262	0.960102	8	1.02622	0.29685	1.03706	1.1573	3.09418	1.6079
19	Enigma	2002-11-26	Border Collie	gr.1	20.3	F	test	4564	54	1.23874	1.15987	18	2.42822	2.58557	1.79528	1.50863	2.37138	1.4975
20	Nemo	2006-06-25	Labrador	gr.8	35.5	M	test	3229	53	1.74781	1.60874	17	1.85226	2.72885	2.09463	2.75103	1.90423	1.73996
21	Patrasch	2007-04-30	Mixed	mix	15	M	control	2920	54	1.36004	1.53072	0	2.53684	3.1296	1.98443	2.88191	2.45737	2.68401
22	Habibi	2004-01-16	Mixed	mix	16	F	control	4120	54	2.72829	2.77606	0	2.95881	0.74112	2.55856	3.07505	2.97588	2.33939
23	Ginger	2005-03-27	Person Russel(S)	diff	10.1	F	test	3692	53	1.26183	1.29828	19	2.59652	1.56559	1.67496	1.76545	1.1992	2.50124
24	Flamme	2008-03-09	Berger des Pyrénées Á Face Rase	gr.1	18	M	test	2606	53	1.28007	1.15696	31	2.4065	1.62364	1.01135	1.96938	2.66756	2.57262
25	Ginger4	2004-01-10	Mixed	mix	9.1	F	control	4133	55	1.81242	1.57104	10	3.04038	0.37093	2.20422	2.22959	0.66191	2.36685
26	Jersey	2008-02-18	Magya Viszla	diff	22	F	control	2576	53	3.22099	2.14947	10	2.10833	2.22316	1.53215	2.64305	2.6255	3.08761
27	Nova	2006-11-03	Mixed	mix	22.4	F	control	3126	55	1.60999	1.19008	16	2.22046	1.85118	1.52705	1.51481	1.18855	2.20384
28	Geena	2003-11-12	Border Collie	gr.1	19	F	test	4193	53	1.20108	0.739415	17	2.2742	3.12658	2.02998	2.91034	2.51348	2.5148
29	Amadeus	2008-07-04	Cavalier King Charles Spaniel	diff	10	M	test	2490	54	0.838833	0.560933	17	2.32553	0.63992	2.15001	3.1422	1.77154	1.90008
30	Flori	2004-05-05	Mixed	mix	17	F	test	4017	53	0.936393	0.603899	28	1.77796	1.28832	1.21228	2.12463	2.66813	1.13214
31	Shane	2006-05-26	Belgian Shepherd	gr.1	22	F	test	3288	54	0.60572	0.531259	18	2.79501	1.9587	2.27968	2.14106	1.4887	0.91457
32	Sidney	2006-05-25	Border Collie	gr.1	23	M	control	3261	54	1.46015	1.16198	19	2.00685	2.87998	1.41357	2.49682	2.22286	2.14207
33	Isla	2004-11-01	Podenco	diff	19	F	control	3850	52	0.988685	0.938928	6	0.94192	1.18438	2.55976	2.60711	1.46106	2.05496
34	Gismo	2007-12-14	Border Collie	gr.1	23.7	M	control	2750	52	1.27375	0.821677	23	2.58224	3.07587	1.59645	1.64136	1.8465	2.4267
35	Cookie	2007-06-08	Mixed	mix	36	F	control	2982	52	1.35593	1.08576	4	2.31503	0.76125	2.07222	2.33135	2.00364	2.09366
36	Flora	2005-06-10	Golden Retriever	gr.8	37.3	F	test	3638	55	1.22162	1.09092	12	1.23346	3.63433	2.12068	2.061	2.06982	1.51635
37	Marlo	2008-11-28	Australian shepherd	gr.1	25	M	test	2362	54	1.66125	1.63209	27	2.73673	1.90985	1.8904	2.4217	1.46899	2.48196
38	Ronja	2005-11-14	Parson Jack Russel Terrier	diff	8	F	control	3481	55	1.90393	1.27671	0	2.27065	1.46147	1.23279	1.03716	3.40359	0.95815
39	Darwin	2005-11-21	Border Collie	gr.1	23.2	F	test	3475	53	0.909838	0.80732	15	0.84536	3.16037	1.70968	2.81036	1.83165	2.5838
40	Melissa	2002-02-01	German Shepherd	gr.1	37.7	F	test	4863	53	0.713166	0.759582	0	2.84432	1.56531	3.07532	-0.2666	3.07826	-0.12887
41	Socrates	2006-04-15	Mixed	mix	31.4	M	control	3329	52	1.14597	1.02763	22	2.89779	2.04792	2.09583	2.06463	2.30166	2.71603
42	Sunny	2002-02-01	Border Collie	gr.1	20	F	control	4864	53	1.70886	1.15487	15	1.10685	2.93655	1.75988	2.0324	2.21078	2.37599
43	Havanna	2006-01-08	Beagle	diff	10	F	control	3448	55	0.586922	0.752212	8	2.76725	0.67058	2.57457	1.90692	2.64703	3.23212
44	Bastian	2005-04-08	Border Collie	gr.1	25	M	test	3702	53	0.64791	0.489161	8	2.52481	2.81262	1.47352	2.28561	1.16458	1.76282
45	Mago	2004-11-23	Golden Retreiver	gr.8	25.5	M	control	3844	54	1.71785	1.2524	20	2.2413	2.44006	0.60889	1.33227	2.85149	1.11277
46	Avalon	2002-05-27	Beagle	diff	14.2	F	test	4768	53	0.694901	1.08834	8	2.17359	1.07928	2.66952	1.5144	2.51308	2.20573
47	Tika	2007-01-25	Mixed	mix	28.8	F	control	3065	52	2.87151	1.99583	18	2.29796	2.27493	1.028	2.41627	2.03344	1.58114
48	Fipsi	2002-01-01	Mixed	mix	10.7	M	control	4896	53	1.16882	0.92437	10	1.32571	0.91511	2.78899	2.17074	3.24962	3.01067
49	Queenie	2005-06-04	Beagle	diff	13.1	F	control	3666	54	2.05366	1.52877	4	1.47236	0.67934	2.06583	2.79228	1.46978	1.34547
50	Elvin	2008-04-01	Mixed	mix	9	M	control	2644	52	2.03262	1.96197	0	2.26026	2.98404	1.49065	2.45282	1.0533	2.40141
51	Scully	2006-01-01	Mixed	mix	28.7	F	test	3461	54	1.68935	1.22299	8	2.42595	1.63323	1.56928	1.9109	1.37245	2.33431
52	Leopold	2008-12-10	Griffon mix	mix	9	M	control	2374	53	2.99683	2.05724	17	1.50018	1.93982	1.48244	2.41099	3.30767	2.32976
53	Riga	2008-03-09	Entlebucher sennen hund	diff	18	F	test	2676	52	0.466631	0.375004	4	1.92854	2.66498	1.35076	1.00581	1.92378	2.6489
54	Rocky_mix	2008-11-20	Mixed	mix	17	M	control	2562	54	0.9215	1.33372	2	2.79825	1.94677	1.63255	1.40355	2.04793	NA
55	Hybie	2008-01-01	Labrador	gr.8	28.3	F	test	2785	52	1.88441	1.4816	0	2.69623	3.05871	1.73338	2.96282	1.45636	2.32671
56	Frankie	2007-01-31	Golden Retreiver	gr.8	32.1	M	test	3081	55	0.470857	0.664555	0	1.76329	3.13738	2.71185	2.66891	1.50501	2.24288
57	Akita	2006-06-10	Mixed	mix	21	F	test	3362	52	0.888507	0.546066	20	2.33171	1.9571	1.02819	2.21426	0.6147	1.19261
58	Wichtel	2004-07-18	Berger des Pyrenees	gr.1	11	M	test	4054	53	1.11731	1.10408	14	0.77103	1.72706	2.94571	1.28128	2.84246	2.60386
59	Akira_mix	2006-11-12	Mixed	mix	23	F	control	3222	53	0.581178	0.764439	21	2.51162	0.80571	2.45066	2.68856	0.71231	1.30438
60	Nora	2006-03-15	Mixed	mix	20	F	control	3487	53	1.88039	1.85941	18	2.34528	0.65221	1.26087	2.45889	0.34566	1.45391
61	Nero	2005-09-15	Zwerg-Schnautzer	diff	9.5	M	test	3695	52	0.495872	0.491185	0	0.37407	2.01014	3.38038	1.27711	0.60647	3.10049
62	Poris	2002-06-01	Mixed	mix	9.5	M	control	4904	52	1.7188	0.90409	4	1.99914	0.56515	2.14216	2.83322	3.27536	1.37812
63	Ilvy	2003-03-10	Wolfspitz	diff	20.3	F	test	4460	54	1.51044	0.967379	13	1.6907	2.11885	1.04964	0	2.8223	1.82211
